# Supplementary material for: Optimizing deep learning models for glaucoma screening with vision transformers for resource efficiency and the pie augmentation method
Source: PLoS One. 2025 Mar 21;20(3):e0314111. doi: 10.1371/journal.pone.0314111 (PMC11927916; doi:10.1371/journal.pone.0314111)
Supplement: S1 File — The minimal GlauCUTU dataset is available upon request. (ZIP) [file pone.0314111.s001.zip › S1_File.csv]

StudyID	Shape	Format	Set	GroundTruth	Predict (ConvNeXt+Local+Donut)	Predict (ConvNeXt+Polar+Donut)	Predict (DeiT+Polar+Donut)	Predict (DeiT+Polar+Pie)
T1T1S0061	(1216, 1600, 3)	Unanimous agreement	Test	G	G	G	G	G
T1T1S0077	(1216, 1600, 3)	Unanimous agreement	Test	G	G	G	G	G
T1T1S0382	(1216, 1600, 3)	Unanimous agreement	Test	G	G	G	G	G
T1T1S0656	(1216, 1600, 3)	Unanimous agreement	Test	G	G	G	G	G
T1T1S0757	(1216, 1600, 3)	Unanimous agreement	Test	G	G	G	G	G
T1T1S0782	(1216, 1600, 3)	Unanimous agreement	Test	G	S	G	S	G
T1T1S0938	(1216, 1600, 3)	Unanimous agreement	Test	G	N	G	S	G
T1T1S0953	(1216, 1600, 3)	Unanimous agreement	Test	G	S	G	S	G
T1T1S0998	(1216, 1600, 3)	Unanimous agreement	Test	G	G	G	G	G
T1T1S10157	(1216, 1600, 3)	Unanimous agreement	Test	G	N	N	G	N
T1T1S10212	(1216, 1600, 3)	Unanimous agreement	Test	G	G	G	N	G
T1T1S10271	(1216, 1600, 3)	Unanimous agreement	Test	G	G	G	G	G
T1T1S10291	(1216, 1600, 3)	Unanimous agreement	Test	G	G	G	G	G
T1T1S10380	(1216, 1600, 3)	Unanimous agreement	Test	G	N	G	S	S
T1T1S10387	(1216, 1600, 3)	Unanimous agreement	Test	G	G	G	G	G
T1T1S10393	(1216, 1600, 3)	Unanimous agreement	Test	G	G	G	G	G
T1T1S10522	(1216, 1600, 3)	Unanimous agreement	Test	G	G	G	G	G
T1T1S10680	(1216, 1600, 3)	Unanimous agreement	Test	G	N	G	S	G
T1T1S10720	(1216, 1600, 3)	Unanimous agreement	Test	G	G	G	G	G
T1T1S10721	(1216, 1600, 3)	Unanimous agreement	Test	G	S	S	S	N
T1T1S10722	(1216, 1600, 3)	Unanimous agreement	Test	G	N	G	G	G
T1T1S11141	(1216, 1600, 3)	Unanimous agreement	Test	G	G	G	G	G
T1T1S11145	(1216, 1600, 3)	Unanimous agreement	Test	G	G	G	G	G
T1T1S11318	(1216, 1600, 3)	Unanimous agreement	Test	G	G	G	G	G
T1T1S11352	(1216, 1600, 3)	Unanimous agreement	Test	G	G	G	N	G
T1T1S11500	(1216, 1600, 3)	Unanimous agreement	Test	G	S	G	N	G
T1T1S11637	(1216, 1600, 3)	Unanimous agreement	Test	G	G	G	G	G
T1T1S11646	(1216, 1600, 3)	Unanimous agreement	Test	G	G	G	G	G
T1T1S11715	(1216, 1600, 3)	Unanimous agreement	Test	G	G	S	S	G
T1T1S12058	(1216, 1600, 3)	Unanimous agreement	Test	G	S	G	S	N
T1T1S1208	(1216, 1600, 3)	Unanimous agreement	Test	G	G	G	G	G
T1T1S1209	(1216, 1600, 3)	Unanimous agreement	Test	G	G	G	G	G
T1T1S12322	(1216, 1600, 3)	Unanimous agreement	Test	G	G	G	G	G
T1T1S12677	(1216, 1600, 3)	Unanimous agreement	Test	G	N	G	S	G
T1T1S1573	(1216, 1600, 3)	Unanimous agreement	Test	G	N	G	S	G
T1T1S1732	(1216, 1600, 3)	Unanimous agreement	Test	G	G	G	G	G
T1T1S1799	(1216, 1600, 3)	Unanimous agreement	Test	G	N	G	G	G
T1T1S2080	(1216, 1600, 3)	Unanimous agreement	Test	G	G	G	G	G
T1T1S2492	(1216, 1600, 3)	Unanimous agreement	Test	G	N	S	S	G
T1T1S2857	(1216, 1600, 3)	Unanimous agreement	Test	G	G	G	G	G
T1T1S2997	(1216, 1600, 3)	Unanimous agreement	Test	G	G	G	G	G
T1T1S3145	(1216, 1600, 3)	Unanimous agreement	Test	G	N	N	S	N
T1T1S3281	(1216, 1600, 3)	Unanimous agreement	Test	G	G	G	G	G
T1T1S3380	(1216, 1600, 3)	Unanimous agreement	Test	G	G	G	S	G
T1T1S3409	(1216, 1600, 3)	Unanimous agreement	Test	G	G	G	S	G
T1T1S3465	(1216, 1600, 3)	Unanimous agreement	Test	G	G	G	G	G
T1T1S3522	(1216, 1600, 3)	Unanimous agreement	Test	G	S	S	S	G
T1T1S3626	(1216, 1600, 3)	Unanimous agreement	Test	G	N	G	G	G
T1T1S3721	(1216, 1600, 3)	Unanimous agreement	Test	G	N	G	S	S
T1T1S3978	(1216, 1600, 3)	Unanimous agreement	Test	G	N	G	S	G
T1T1S3995	(1216, 1600, 3)	Unanimous agreement	Test	G	G	G	G	G
T1T1S4009	(1216, 1600, 3)	Unanimous agreement	Test	G	G	G	G	G
T1T1S4070	(1216, 1600, 3)	Unanimous agreement	Test	G	N	G	G	G
T1T1S4422	(1216, 1600, 3)	Unanimous agreement	Test	G	G	G	G	G
T1T1S4686	(1216, 1600, 3)	Unanimous agreement	Test	G	N	G	G	G
T1T1S4825	(1216, 1600, 3)	Unanimous agreement	Test	G	G	G	G	G
T1T1S4831	(1216, 1600, 3)	Unanimous agreement	Test	G	N	G	S	G
T1T1S4890	(1216, 1600, 3)	Unanimous agreement	Test	G	N	G	S	G
T1T1S4895	(1216, 1600, 3)	Unanimous agreement	Test	G	G	G	G	G
T1T1S4982	(1216, 1600, 3)	Unanimous agreement	Test	G	G	G	G	G
T1T1S5504	(1216, 1600, 3)	Unanimous agreement	Test	G	G	G	G	G
T1T1S5589	(1216, 1600, 3)	Unanimous agreement	Test	G	G	G	G	G
T1T1S5651	(1216, 1600, 3)	Unanimous agreement	Test	G	G	G	G	G
T1T1S5713	(1216, 1600, 3)	Unanimous agreement	Test	G	S	G	G	G
T1T1S5767	(1216, 1600, 3)	Unanimous agreement	Test	G	N	G	S	G
T1T1S6067	(1216, 1600, 3)	Unanimous agreement	Test	G	G	G	G	G
T1T1S6386	(1216, 1600, 3)	Unanimous agreement	Test	G	G	G	G	G
T1T1S6501	(1216, 1600, 3)	Unanimous agreement	Test	G	G	G	G	G
T1T1S6796	(1216, 1600, 3)	Unanimous agreement	Test	G	G	G	G	G
T1T1S6985	(1216, 1600, 3)	Unanimous agreement	Test	G	G	G	G	G
T1T1S7099	(1216, 1600, 3)	Unanimous agreement	Test	G	G	G	G	G
T1T1S7103	(1216, 1600, 3)	Unanimous agreement	Test	G	G	G	S	G
T1T1S7780	(1216, 1600, 3)	Unanimous agreement	Test	G	G	G	G	G
T1T1S7786	(1216, 1600, 3)	Unanimous agreement	Test	G	G	G	G	G
T1T1S7824	(1216, 1600, 3)	Unanimous agreement	Test	G	G	G	G	G
T1T1S7825	(1216, 1600, 3)	Unanimous agreement	Test	G	G	G	G	G
T1T1S7919	(1216, 1600, 3)	Unanimous agreement	Test	G	G	G	S	G
T1T1S8283	(1216, 1600, 3)	Unanimous agreement	Test	G	N	N	S	G
T1T1S8341	(1216, 1600, 3)	Unanimous agreement	Test	G	G	G	S	G
T1T1S8399	(1216, 1600, 3)	Unanimous agreement	Test	G	G	G	G	G
T1T1S8884	(1216, 1600, 3)	Unanimous agreement	Test	G	G	G	G	G
T1T1S8912	(1216, 1600, 3)	Unanimous agreement	Test	G	G	G	G	G
T1T1S9099	(1216, 1600, 3)	Unanimous agreement	Test	G	G	G	G	G
T1T1S9472	(1216, 1600, 3)	Unanimous agreement	Test	G	G	G	G	G
T1T1S9768	(1216, 1600, 3)	Unanimous agreement	Test	G	G	G	G	G
T1T1S9865	(1216, 1600, 3)	Unanimous agreement	Test	G	S	G	S	G
T1T1S0073	(1216, 1600, 3)	Unanimous agreement	Test	N	N	N	N	N
T1T1S0079	(1216, 1600, 3)	Unanimous agreement	Test	N	N	N	N	N
T1T1S0195	(1216, 1600, 3)	Unanimous agreement	Test	N	N	N	N	N
T1T1S0219	(1216, 1600, 3)	Unanimous agreement	Test	N	N	N	N	N
T1T1S0351	(1216, 1600, 3)	Unanimous agreement	Test	N	N	N	N	N
T1T1S0371	(1216, 1600, 3)	Unanimous agreement	Test	N	N	N	N	N
T1T1S0381	(1216, 1600, 3)	Unanimous agreement	Test	N	N	S	S	S
T1T1S0574	(1216, 1600, 3)	Unanimous agreement	Test	N	N	N	N	N
T1T1S0576	(1216, 1600, 3)	Unanimous agreement	Test	N	N	N	N	N
T1T1S0753	(1216, 1600, 3)	Unanimous agreement	Test	N	N	N	N	N
T1T1S0803	(1216, 1600, 3)	Unanimous agreement	Test	N	N	N	N	N
T1T1S0879	(1216, 1600, 3)	Unanimous agreement	Test	N	N	N	N	N
T1T1S0904	(1216, 1600, 3)	Unanimous agreement	Test	N	N	N	N	N
T1T1S10207	(1216, 1600, 3)	Unanimous agreement	Test	N	N	N	N	N
T1T1S10246	(1216, 1600, 3)	Unanimous agreement	Test	N	N	N	N	N
T1T1S10293	(1216, 1600, 3)	Unanimous agreement	Test	N	N	N	N	N
T1T1S10532	(1216, 1600, 3)	Unanimous agreement	Test	N	N	N	N	N
T1T1S10564	(1216, 1600, 3)	Unanimous agreement	Test	N	N	S	S	S
T1T1S10641	(1216, 1600, 3)	Unanimous agreement	Test	N	N	N	N	N
T1T1S10701	(1216, 1600, 3)	Unanimous agreement	Test	N	N	N	N	N
T1T1S10990	(1216, 1600, 3)	Unanimous agreement	Test	N	N	N	N	N
T1T1S11038	(1216, 1600, 3)	Unanimous agreement	Test	N	N	N	N	N
T1T1S11087	(1216, 1600, 3)	Unanimous agreement	Test	N	G	S	S	S
T1T1S11265	(1216, 1600, 3)	Unanimous agreement	Test	N	N	N	N	N
T1T1S11692	(1216, 1600, 3)	Unanimous agreement	Test	N	N	N	N	N
T1T1S11874	(1216, 1600, 3)	Unanimous agreement	Test	N	N	N	N	N
T1T1S1226	(1216, 1600, 3)	Unanimous agreement	Test	N	N	N	N	N
T1T1S12273	(1216, 1600, 3)	Unanimous agreement	Test	N	N	N	N	N
T1T1S12334	(1216, 1600, 3)	Unanimous agreement	Test	N	N	N	N	N
T1T1S12525	(1216, 1600, 3)	Unanimous agreement	Test	N	N	N	N	N
T1T1S12539	(1216, 1600, 3)	Unanimous agreement	Test	N	N	N	N	N
T1T1S12540	(1216, 1600, 3)	Unanimous agreement	Test	N	N	N	N	N
T1T1S12571	(1216, 1600, 3)	Unanimous agreement	Test	N	N	N	N	N
T1T1S12644	(1216, 1600, 3)	Unanimous agreement	Test	N	N	N	N	N
T1T1S1282	(1216, 1600, 3)	Unanimous agreement	Test	N	N	N	N	N
T1T1S1285	(1216, 1600, 3)	Unanimous agreement	Test	N	N	N	S	N
T1T1S1334	(1216, 1600, 3)	Unanimous agreement	Test	N	N	N	N	N
T1T1S1340	(1216, 1600, 3)	Unanimous agreement	Test	N	N	N	N	N
T1T1S1541	(1216, 1600, 3)	Unanimous agreement	Test	N	N	N	N	N
T1T1S1661	(1216, 1600, 3)	Unanimous agreement	Test	N	N	N	N	N
T1T1S1698	(1216, 1600, 3)	Unanimous agreement	Test	N	N	N	N	N
T1T1S1707	(1216, 1600, 3)	Unanimous agreement	Test	N	N	N	N	N
T1T1S1740	(1216, 1600, 3)	Unanimous agreement	Test	N	N	N	N	N
T1T1S1747	(1216, 1600, 3)	Unanimous agreement	Test	N	N	N	N	N
T1T1S2007	(1216, 1600, 3)	Unanimous agreement	Test	N	N	N	N	N
T1T1S2018	(1216, 1600, 3)	Unanimous agreement	Test	N	N	N	N	N
T1T1S2058	(1216, 1600, 3)	Unanimous agreement	Test	N	N	N	S	N
T1T1S2361	(1216, 1600, 3)	Unanimous agreement	Test	N	N	N	N	N
T1T1S2900	(1216, 1600, 3)	Unanimous agreement	Test	N	N	N	N	N
T1T1S3090	(1216, 1600, 3)	Unanimous agreement	Test	N	N	N	N	N
T1T1S3118	(1216, 1600, 3)	Unanimous agreement	Test	N	N	N	N	N
T1T1S3119	(1216, 1600, 3)	Unanimous agreement	Test	N	N	N	N	N
T1T1S3262	(1216, 1600, 3)	Unanimous agreement	Test	N	N	N	N	N
T1T1S3491	(1216, 1600, 3)	Unanimous agreement	Test	N	N	N	N	N
T1T1S3563	(1216, 1600, 3)	Unanimous agreement	Test	N	N	N	N	N
T1T1S3616	(1216, 1600, 3)	Unanimous agreement	Test	N	N	N	N	N
T1T1S3628	(1216, 1600, 3)	Unanimous agreement	Test	N	N	N	N	N
T1T1S3738	(1216, 1600, 3)	Unanimous agreement	Test	N	N	N	N	G
T1T1S3774	(1216, 1600, 3)	Unanimous agreement	Test	N	N	N	N	N
T1T1S4146	(1216, 1600, 3)	Unanimous agreement	Test	N	N	N	N	N
T1T1S4438	(1216, 1600, 3)	Unanimous agreement	Test	N	N	N	N	N
T1T1S5094	(1216, 1600, 3)	Unanimous agreement	Test	N	S	S	S	S
T1T1S5117	(1216, 1600, 3)	Unanimous agreement	Test	N	N	G	S	G
T1T1S5301	(1216, 1600, 3)	Unanimous agreement	Test	N	N	N	N	N
T1T1S5497	(1216, 1600, 3)	Unanimous agreement	Test	N	N	N	N	N
T1T1S5534	(1216, 1600, 3)	Unanimous agreement	Test	N	N	N	S	N
T1T1S5688	(1216, 1600, 3)	Unanimous agreement	Test	N	N	N	S	N
T1T1S5853	(1216, 1600, 3)	Unanimous agreement	Test	N	N	N	N	N
T1T1S6062	(1216, 1600, 3)	Unanimous agreement	Test	N	N	N	N	N
T1T1S6165	(1216, 1600, 3)	Unanimous agreement	Test	N	N	N	N	N
T1T1S6262	(1216, 1600, 3)	Unanimous agreement	Test	N	N	N	N	N
T1T1S6273	(1216, 1600, 3)	Unanimous agreement	Test	N	N	N	N	N
T1T1S6632	(1216, 1600, 3)	Unanimous agreement	Test	N	N	N	N	N
T1T1S6640	(1216, 1600, 3)	Unanimous agreement	Test	N	N	N	N	N
T1T1S6771	(1216, 1600, 3)	Unanimous agreement	Test	N	N	N	S	N
T1T1S6878	(1216, 1600, 3)	Unanimous agreement	Test	N	N	N	N	N
T1T1S7225	(1216, 1600, 3)	Unanimous agreement	Test	N	N	N	N	N
T1T1S7240	(1216, 1600, 3)	Unanimous agreement	Test	N	N	N	N	N
T1T1S7256	(1216, 1600, 3)	Unanimous agreement	Test	N	N	N	N	N
T1T1S7312	(1216, 1600, 3)	Unanimous agreement	Test	N	N	N	N	N
T1T1S7567	(1216, 1600, 3)	Unanimous agreement	Test	N	N	N	N	N
T1T1S7741	(1216, 1600, 3)	Unanimous agreement	Test	N	N	N	N	N
T1T1S7797	(1216, 1600, 3)	Unanimous agreement	Test	N	N	N	N	N
T1T1S7867	(1216, 1600, 3)	Unanimous agreement	Test	N	N	N	N	N
T1T1S7940	(1216, 1600, 3)	Unanimous agreement	Test	N	N	N	N	N
T1T1S8640	(1216, 1600, 3)	Unanimous agreement	Test	N	N	N	N	G
T1T1S8734	(1216, 1600, 3)	Unanimous agreement	Test	N	N	N	N	N
T1T1S9057	(1216, 1600, 3)	Unanimous agreement	Test	N	N	N	N	N
T1T1S9071	(1216, 1600, 3)	Unanimous agreement	Test	N	N	N	N	S
T1T1S9093	(1216, 1600, 3)	Unanimous agreement	Test	N	N	N	N	N
T1T1S9232	(1216, 1600, 3)	Unanimous agreement	Test	N	N	N	N	N
T1T1S9273	(1216, 1600, 3)	Unanimous agreement	Test	N	N	N	N	N
T1T1S9284	(1216, 1600, 3)	Unanimous agreement	Test	N	N	N	N	N
T1T1S9316	(1216, 1600, 3)	Unanimous agreement	Test	N	N	N	N	N
T1T1S9348	(1216, 1600, 3)	Unanimous agreement	Test	N	N	N	N	N
T1T1S9376	(1216, 1600, 3)	Unanimous agreement	Test	N	N	S	S	S
T1T1S9453	(1216, 1600, 3)	Unanimous agreement	Test	N	N	N	N	N
T1T1S9690	(1216, 1600, 3)	Unanimous agreement	Test	N	N	N	N	N
T1T1S9707	(1216, 1600, 3)	Unanimous agreement	Test	N	N	N	N	N
T1T1S9725	(1216, 1600, 3)	Unanimous agreement	Test	N	N	N	N	N
T1T1S9817	(1216, 1600, 3)	Unanimous agreement	Test	N	G	G	S	S
T1T1S9869	(1216, 1600, 3)	Unanimous agreement	Test	N	N	N	N	N
T1T1S9996	(1216, 1600, 3)	Unanimous agreement	Test	N	N	N	N	N
T1T1S0255	(1216, 1600, 3)	Unanimous agreement	Test	S	S	S	N	S
T1T1S10974	(1216, 1600, 3)	Unanimous agreement	Test	S	S	S	S	S
T1T1S10998	(1216, 1600, 3)	Unanimous agreement	Test	S	N	S	N	S
T1T1S11586	(1216, 1600, 3)	Unanimous agreement	Test	S	S	S	S	S
T1T1S12111	(1216, 1600, 3)	Unanimous agreement	Test	S	G	S	S	S
T1T1S12139	(1216, 1600, 3)	Unanimous agreement	Test	S	S	S	N	S
T1T1S12267	(1216, 1600, 3)	Unanimous agreement	Test	S	N	S	N	S
T1T1S2399	(1216, 1600, 3)	Unanimous agreement	Test	S	G	G	G	G
T1T1S4899	(1216, 1600, 3)	Unanimous agreement	Test	S	S	S	S	S
T1T1S5008	(1216, 1600, 3)	Unanimous agreement	Test	S	S	G	S	G
T1T1S5564	(1216, 1600, 3)	Unanimous agreement	Test	S	S	S	S	S
T1T1S5577	(1216, 1600, 3)	Unanimous agreement	Test	S	G	G	G	G
T1T1S6785	(1216, 1600, 3)	Unanimous agreement	Test	S	G	S	S	S
T1T1S7816	(1216, 1600, 3)	Unanimous agreement	Test	S	S	S	S	S
T1T1S8416	(1216, 1600, 3)	Unanimous agreement	Test	S	N	S	S	N
T1T1S9434	(1216, 1600, 3)	Unanimous agreement	Test	S	S	S	S	S
T1T1S9581	(1216, 1600, 3)	Unanimous agreement	Test	S	S	S	S	S
T1T1S0152	(1216, 1600, 3)	Majority agreement	Test	G	N	S	S	S
T1T1S0185	(1216, 1600, 3)	Majority agreement	Test	G	S	S	S	G
T1T1S0787	(1216, 1600, 3)	Majority agreement	Test	G	G	S	S	G
T1T1S10232	(1216, 1600, 3)	Majority agreement	Test	G	S	G	S	G
T1T1S11039	(1216, 1600, 3)	Majority agreement	Test	G	G	G	G	G
T1T1S11257	(1216, 1600, 3)	Majority agreement	Test	G	S	G	S	G
T1T1S11415	(1216, 1600, 3)	Majority agreement	Test	G	N	N	N	G
T1T1S12353	(1216, 1600, 3)	Majority agreement	Test	G	G	G	G	G
T1T1S12518	(1216, 1600, 3)	Majority agreement	Test	G	G	G	G	G
T1T1S12538	(1216, 1600, 3)	Majority agreement	Test	G	G	G	G	G
T1T1S12680	(1216, 1600, 3)	Majority agreement	Test	G	N	S	S	S
T1T1S12686	(1216, 1600, 3)	Majority agreement	Test	G	N	N	N	N
T1T1S12854	(1216, 1600, 3)	Majority agreement	Test	G	G	G	S	S
T1T1S1300	(1216, 1600, 3)	Majority agreement	Test	G	S	G	S	G
T1T1S1306	(1216, 1600, 3)	Majority agreement	Test	G	N	S	N	G
T1T1S1649	(1216, 1600, 3)	Majority agreement	Test	G	G	G	G	G
T1T1S1733	(1216, 1600, 3)	Majority agreement	Test	G	S	G	S	G
T1T1S1884	(1216, 1600, 3)	Majority agreement	Test	G	G	S	S	S
T1T1S2184	(1216, 1600, 3)	Majority agreement	Test	G	N	G	S	G
T1T1S2395	(1216, 1600, 3)	Majority agreement	Test	G	S	G	S	G
T1T1S2773	(1216, 1600, 3)	Majority agreement	Test	G	G	G	G	G
T1T1S3339	(1216, 1600, 3)	Majority agreement	Test	G	G	G	G	G
T1T1S3701	(1216, 1600, 3)	Majority agreement	Test	G	N	G	S	G
T1T1S4063	(1216, 1600, 3)	Majority agreement	Test	G	N	G	N	G
T1T1S4330	(1216, 1600, 3)	Majority agreement	Test	G	N	G	S	G
T1T1S4582	(1216, 1600, 3)	Majority agreement	Test	G	G	G	S	S
T1T1S4967	(1216, 1600, 3)	Majority agreement	Test	G	G	S	S	S
T1T1S5034	(1216, 1600, 3)	Majority agreement	Test	G	N	S	N	S
T1T1S5423	(1216, 1600, 3)	Majority agreement	Test	G	G	S	S	S
T1T1S5639	(1216, 1600, 3)	Majority agreement	Test	G	G	G	G	G
T1T1S5875	(1216, 1600, 3)	Majority agreement	Test	G	N	S	G	G
T1T1S6342	(1216, 1600, 3)	Majority agreement	Test	G	N	G	N	G
T1T1S6676	(1216, 1600, 3)	Majority agreement	Test	G	G	G	G	G
T1T1S6964	(1216, 1600, 3)	Majority agreement	Test	G	N	N	N	G
T1T1S7335	(1216, 1600, 3)	Majority agreement	Test	G	N	N	N	G
T1T1S7391	(1216, 1600, 3)	Majority agreement	Test	G	G	G	G	G
T1T1S7746	(1216, 1600, 3)	Majority agreement	Test	G	G	G	G	G
T1T1S7754	(1216, 1600, 3)	Majority agreement	Test	G	G	G	G	G
T1T1S7866	(1216, 1600, 3)	Majority agreement	Test	G	G	G	G	G
T1T1S8243	(1216, 1600, 3)	Majority agreement	Test	G	G	S	S	G
T1T1S8477	(1216, 1600, 3)	Majority agreement	Test	G	N	G	S	N
T1T1S8751	(1216, 1600, 3)	Majority agreement	Test	G	G	N	S	G
T1T1S9068	(1216, 1600, 3)	Majority agreement	Test	G	N	G	N	G
T1T1S9152	(1216, 1600, 3)	Majority agreement	Test	G	N	N	S	G
T1T1S0225	(1216, 1600, 3)	Majority agreement	Test	N	N	S	S	S
T1T1S0234	(1216, 1600, 3)	Majority agreement	Test	N	N	G	S	G
T1T1S0243	(1216, 1600, 3)	Majority agreement	Test	N	N	N	N	N
T1T1S0318	(1216, 1600, 3)	Majority agreement	Test	N	N	N	N	N
T1T1S0362	(1216, 1600, 3)	Majority agreement	Test	N	N	G	S	G
T1T1S0365	(1216, 1600, 3)	Majority agreement	Test	N	G	G	G	G
T1T1S0954	(1216, 1600, 3)	Majority agreement	Test	N	N	N	N	S
T1T1S0975	(1216, 1600, 3)	Majority agreement	Test	N	N	N	N	N
T1T1S10051	(1216, 1600, 3)	Majority agreement	Test	N	N	N	N	N
T1T1S10094	(1216, 1600, 3)	Majority agreement	Test	N	N	N	S	G
T1T1S1020	(1216, 1600, 3)	Majority agreement	Test	N	N	N	N	N
T1T1S10215	(1216, 1600, 3)	Majority agreement	Test	N	N	N	N	N
T1T1S10240	(1216, 1600, 3)	Majority agreement	Test	N	N	N	N	N
T1T1S10559	(1216, 1600, 3)	Majority agreement	Test	N	N	N	N	N
T1T1S1059	(1216, 1600, 3)	Majority agreement	Test	N	N	N	S	N
T1T1S10665	(1216, 1600, 3)	Majority agreement	Test	N	N	G	S	G
T1T1S10696	(1216, 1600, 3)	Majority agreement	Test	N	N	G	G	G
T1T1S11303	(1216, 1600, 3)	Majority agreement	Test	N	N	N	N	N
T1T1S12001	(1216, 1600, 3)	Majority agreement	Test	N	N	N	N	N
T1T1S12054	(1216, 1600, 3)	Majority agreement	Test	N	N	N	N	N
T1T1S12069	(1216, 1600, 3)	Majority agreement	Test	N	G	G	G	G
T1T1S12283	(1216, 1600, 3)	Majority agreement	Test	N	N	N	N	N
T1T1S12642	(1216, 1600, 3)	Majority agreement	Test	N	N	N	N	N
T1T1S12645	(1216, 1600, 3)	Majority agreement	Test	N	N	N	N	G
T1T1S12737	(1216, 1600, 3)	Majority agreement	Test	N	N	N	S	G
T1T1S12765	(1216, 1600, 3)	Majority agreement	Test	N	N	N	N	N
T1T1S12824	(1216, 1600, 3)	Majority agreement	Test	N	N	S	N	S
T1T1S1628	(1216, 1600, 3)	Majority agreement	Test	N	N	G	G	G
T1T1S1684	(1216, 1600, 3)	Majority agreement	Test	N	N	N	N	N
T1T1S2041	(1216, 1600, 3)	Majority agreement	Test	N	G	G	G	G
T1T1S2104	(1216, 1600, 3)	Majority agreement	Test	N	N	G	G	G
T1T1S2371	(1216, 1600, 3)	Majority agreement	Test	N	N	S	S	S
T1T1S2485	(1216, 1600, 3)	Majority agreement	Test	N	N	N	N	N
T1T1S2735	(1216, 1600, 3)	Majority agreement	Test	N	N	N	N	N
T1T1S2756	(1216, 1600, 3)	Majority agreement	Test	N	N	N	N	N
T1T1S2941	(1216, 1600, 3)	Majority agreement	Test	N	N	N	N	N
T1T1S2952	(1216, 1600, 3)	Majority agreement	Test	N	S	S	S	S
T1T1S2986	(1216, 1600, 3)	Majority agreement	Test	N	N	N	N	G
T1T1S3027	(1216, 1600, 3)	Majority agreement	Test	N	N	S	S	S
T1T1S3053	(1216, 1600, 3)	Majority agreement	Test	N	G	G	S	G
T1T1S3581	(1216, 1600, 3)	Majority agreement	Test	N	N	S	N	S
T1T1S3614	(1216, 1600, 3)	Majority agreement	Test	N	N	S	S	S
T1T1S3666	(1216, 1600, 3)	Majority agreement	Test	N	N	N	N	N
T1T1S3855	(1216, 1600, 3)	Majority agreement	Test	N	N	N	N	N
T1T1S3984	(1216, 1600, 3)	Majority agreement	Test	N	N	N	N	N
T1T1S4069	(1216, 1600, 3)	Majority agreement	Test	N	N	N	N	N
T1T1S4150	(1216, 1600, 3)	Majority agreement	Test	N	S	S	S	S
T1T1S4259	(1216, 1600, 3)	Majority agreement	Test	N	N	N	N	N
T1T1S4377	(1216, 1600, 3)	Majority agreement	Test	N	N	N	N	N
T1T1S4609	(1216, 1600, 3)	Majority agreement	Test	N	N	N	N	N
T1T1S4645	(1216, 1600, 3)	Majority agreement	Test	N	N	S	N	G
T1T1S5268	(1216, 1600, 3)	Majority agreement	Test	N	N	N	S	G
T1T1S5380	(1216, 1600, 3)	Majority agreement	Test	N	N	N	N	N
T1T1S5387	(1216, 1600, 3)	Majority agreement	Test	N	N	N	N	N
T1T1S5500	(1216, 1600, 3)	Majority agreement	Test	N	N	G	N	G
T1T1S5514	(1216, 1600, 3)	Majority agreement	Test	N	N	N	N	S
T1T1S5610	(1216, 1600, 3)	Majority agreement	Test	N	N	G	S	S
T1T1S5620	(1216, 1600, 3)	Majority agreement	Test	N	N	N	N	N
T1T1S6126	(1216, 1600, 3)	Majority agreement	Test	N	N	N	N	G
T1T1S6302	(1216, 1600, 3)	Majority agreement	Test	N	N	N	N	N
T1T1S6331	(1216, 1600, 3)	Majority agreement	Test	N	S	G	S	G
T1T1S6369	(1216, 1600, 3)	Majority agreement	Test	N	N	G	N	G
T1T1S6462	(1216, 1600, 3)	Majority agreement	Test	N	S	S	N	S
T1T1S6507	(1216, 1600, 3)	Majority agreement	Test	N	N	N	N	N
T1T1S6626	(1216, 1600, 3)	Majority agreement	Test	N	S	G	S	S
T1T1S6746	(1216, 1600, 3)	Majority agreement	Test	N	N	N	N	G
T1T1S6948	(1216, 1600, 3)	Majority agreement	Test	N	N	G	S	G
T1T1S7073	(1216, 1600, 3)	Majority agreement	Test	N	N	N	N	N
T1T1S7211	(1216, 1600, 3)	Majority agreement	Test	N	N	N	N	S
T1T1S7604	(1216, 1600, 3)	Majority agreement	Test	N	N	N	N	N
T1T1S7748	(1216, 1600, 3)	Majority agreement	Test	N	N	N	N	N
T1T1S7757	(1216, 1600, 3)	Majority agreement	Test	N	N	S	N	S
T1T1S7806	(1216, 1600, 3)	Majority agreement	Test	N	N	N	N	N
T1T1S7819	(1216, 1600, 3)	Majority agreement	Test	N	N	N	N	N
T1T1S7960	(1216, 1600, 3)	Majority agreement	Test	N	N	N	N	N
T1T1S8212	(1216, 1600, 3)	Majority agreement	Test	N	N	N	N	N
T1T1S8237	(1216, 1600, 3)	Majority agreement	Test	N	S	G	S	G
T1T1S8328	(1216, 1600, 3)	Majority agreement	Test	N	N	N	N	N
T1T1S8487	(1216, 1600, 3)	Majority agreement	Test	N	N	N	N	N
T1T1S8521	(1216, 1600, 3)	Majority agreement	Test	N	N	N	S	G
T1T1S8589	(1216, 1600, 3)	Majority agreement	Test	N	S	G	S	G
T1T1S8819	(1216, 1600, 3)	Majority agreement	Test	N	N	N	N	N
T1T1S8942	(1216, 1600, 3)	Majority agreement	Test	N	N	N	N	N
T1T1S9390	(1216, 1600, 3)	Majority agreement	Test	N	N	N	N	N
T1T1S9507	(1216, 1600, 3)	Majority agreement	Test	N	N	N	N	N
T1T1S9665	(1216, 1600, 3)	Majority agreement	Test	N	N	N	N	N
T1T1S9672	(1216, 1600, 3)	Majority agreement	Test	N	N	S	S	G
T1T1S9858	(1216, 1600, 3)	Majority agreement	Test	N	S	G	S	G
T1T1S9978	(1216, 1600, 3)	Majority agreement	Test	N	N	N	N	N
T1T1S0031	(1216, 1600, 3)	Majority agreement	Test	S	N	N	N	S
T1T1S0060	(1216, 1600, 3)	Majority agreement	Test	S	G	G	G	G
T1T1S0657	(1216, 1600, 3)	Majority agreement	Test	S	S	S	N	G
T1T1S0836	(1216, 1600, 3)	Majority agreement	Test	S	S	S	N	S
T1T1S10042	(1216, 1600, 3)	Majority agreement	Test	S	G	G	G	G
T1T1S10048	(1216, 1600, 3)	Majority agreement	Test	S	N	S	N	S
T1T1S10280	(1216, 1600, 3)	Majority agreement	Test	S	S	S	N	S
T1T1S10513	(1216, 1600, 3)	Majority agreement	Test	S	S	S	S	S
T1T1S1083	(1216, 1600, 3)	Majority agreement	Test	S	N	S	N	S
T1T1S11559	(1216, 1600, 3)	Majority agreement	Test	S	N	S	N	S
T1T1S11564	(1216, 1600, 3)	Majority agreement	Test	S	N	S	N	S
T1T1S12076	(1216, 1600, 3)	Majority agreement	Test	S	S	S	S	G
T1T1S1225	(1216, 1600, 3)	Majority agreement	Test	S	G	G	G	G
T1T1S12408	(1216, 1600, 3)	Majority agreement	Test	S	S	S	S	S
T1T1S12523	(1216, 1600, 3)	Majority agreement	Test	S	G	G	S	G
T1T1S12595	(1216, 1600, 3)	Majority agreement	Test	S	S	S	S	S
T1T1S1476	(1216, 1600, 3)	Majority agreement	Test	S	S	S	S	S
T1T1S1687	(1216, 1600, 3)	Majority agreement	Test	S	S	G	S	S
T1T1S2095	(1216, 1600, 3)	Majority agreement	Test	S	N	S	N	N
T1T1S2574	(1216, 1600, 3)	Majority agreement	Test	S	N	S	N	S
T1T1S2590	(1216, 1600, 3)	Majority agreement	Test	S	G	G	G	G
T1T1S2691	(1216, 1600, 3)	Majority agreement	Test	S	S	G	S	S
T1T1S2713	(1216, 1600, 3)	Majority agreement	Test	S	S	G	N	G
T1T1S3028	(1216, 1600, 3)	Majority agreement	Test	S	S	S	S	S
T1T1S3479	(1216, 1600, 3)	Majority agreement	Test	S	S	S	S	S
T1T1S3664	(1216, 1600, 3)	Majority agreement	Test	S	G	S	S	G
T1T1S3776	(1216, 1600, 3)	Majority agreement	Test	S	G	G	G	G
T1T1S3891	(1216, 1600, 3)	Majority agreement	Test	S	N	S	S	N
T1T1S4366	(1216, 1600, 3)	Majority agreement	Test	S	G	S	N	N
T1T1S4853	(1216, 1600, 3)	Majority agreement	Test	S	G	G	G	G
T1T1S5782	(1216, 1600, 3)	Majority agreement	Test	S	S	S	S	S
T1T1S5786	(1216, 1600, 3)	Majority agreement	Test	S	S	G	S	G
T1T1S6631	(1216, 1600, 3)	Majority agreement	Test	S	G	G	G	G
T1T1S6695	(1216, 1600, 3)	Majority agreement	Test	S	G	S	S	G
T1T1S6992	(1216, 1600, 3)	Majority agreement	Test	S	N	N	N	N
T1T1S7089	(1216, 1600, 3)	Majority agreement	Test	S	G	G	G	G
T1T1S7354	(1216, 1600, 3)	Majority agreement	Test	S	G	G	S	G
T1T1S7984	(1216, 1600, 3)	Majority agreement	Test	S	G	N	G	G
T1T1S8180	(1216, 1600, 3)	Majority agreement	Test	S	N	N	S	N
T1T1S8253	(1216, 1600, 3)	Majority agreement	Test	S	N	N	S	N
T1T1S8931	(1216, 1600, 3)	Majority agreement	Test	S	N	S	N	N
T1T1S9052	(1216, 1600, 3)	Majority agreement	Test	S	S	G	S	G
T1T1S9082	(1216, 1600, 3)	Majority agreement	Test	S	S	G	S	G
T1T1S9253	(1216, 1600, 3)	Majority agreement	Test	S	N	S	N	S
T1T1S9735	(1216, 1600, 3)	Majority agreement	Test	S	S	S	S	S
